# Supplementary material for: Effects of Cocoa Genotypes on Coat Color, Platelets and Coagulation Parameters in French Bulldogs
Source: Genes (Basel). 2021 Jul 19;12(7):1092. doi: 10.3390/genes12071092 (PMC8304396; doi:10.3390/genes12071092)
Supplement: Supplementary file 1 [file genes-12-01092-s001.zip]

Archive with 1 entries (1 files):
- genes-1300465-supplementary.xlsx
