# Supplementary material for: Effects of Cocoa Genotypes on Coat Color, Platelets and Coagulation Parameters in French Bulldogs
Source: Genes (Basel). 2021 Jul 19;12(7):1092. doi: 10.3390/genes12071092 (PMC8304396; doi:10.3390/genes12071092)
Supplement: Supplementary file 1 [file genes-12-01092-s001.zip › genes-1300465-supplementary.xlsx]

## Sheet: S1 variants for coat color 
Table S1. Details of the coat color variants tested in this study. Genomic coordinates refer to the CanFam 3.1 reference genome assembly.
Chromosome	Position	Reference Allele	Alternate Allele	Gene	HGVS cDNA	HGVS protein	Classic designation of reference allele	Classic designation of alternate allele	Phenotype	Mode of Inheritance	Remark
5	63694334	G	A	MC1R	NM_001014282.2:c.916C>T	NP_001014304.2:p.Arg306*	E	e	recessive red	autosomal recessive
5	63694460	C	T	MC1R	NM_001014282.2:c.790A>G	NP_001014304.2:p.Val264Met	E	EM	eumelanistic mask	autosomal dominant
10	292839	no insertion	~200-280 bp SINE insertion	PMEL	n.a.	n.a.	m	Mc, Mc+, Ma, Ma+, M, Mh (depends on length of insertion)	merle	autosomal semidominant
11	33317810	T	A	TYRP1	NM_001194966.2:c.121T>A	NP_001181895.2:p.Cys41Ser	B	bc	brown ("chocolate")	autosomal recessive	A recombinant haplotype, bc+bd, carrying simultaneously both alternate alleles bc and bd also exists in the dog population.
11	33326685	C	T	TYRP1	NM_001194966.2:c.991C>T	NP_001181895.2:p.Gln331*	B	bs	brown ("chocolate")	autosomal recessive
11	33326727	CCT	del	TYRP1	NM_001194966.2:c.1033_1035del	NP_001181895.2:p.Pro345del	B	bd	brown ("chocolate")	autosomal recessive	A recombinant haplotype, bc+bd, carrying simultaneously both alternate alleles bc and bd also exists in the dog population.
20	n.a.	n.a.	n.a.	MFSD12	XM_038429143.1:c.151C>T	XP_038285071.1:p.Arg51Cys	I	i	pheomelanin dilution ("intensity")	autosomal recessive	This variant is located in a gap of the CanFam3.1 assembly.
23	43969695	G	A	HPS3	XM_542830.6:c.2420G>A	XP_542830.3:p.Trp807*	Co	co	cocoa	autosomal recessive
24	23365284	no insertion	~240 bp SINE insertion	ASIP	n.a.	n.a.	Aw	at	black back ("black and tan")	autosomal recessive	Variant, an intronic SINE insertion, is not causative, but in linkage disequilibrium with the causal variant.
24	23393510	T	G	ASIP	NM_001007263.1:c.244G>T	NP_001007264.1:p.Ala82Ser	Aw	Ay	dominant yellow	autosomal dominant	The CanFam3.1 genomic reference is derived from a dominant yellow dog carrying the Ay allele. The reference mRNA NM_001007263.1 is derived from an agouti colored dog carrying the Aw allele. The variant is not causative, but in linkage disequilibrium with the causal variant.
24	23393514	A	G	ASIP	NM_001007263.1:c.248G>A	NP_001007264.1:p.Arg83His	Aw	Ay	dominant yellow	autosomal dominant	The CanFam3.1 genomic reference is derived from a dominant yellow dog carrying the Ay allele. The reference mRNA NM_001007263.1 is derived from an agouti colored dog carrying the Aw allele. The variant is not causative, but in linkage disequilibrium with the causal variant.
24	23393552	C	T	ASIP	NM_001007263.1:c.286C>T	NP_001007264.1:p.Arg96Cys	Aw	a	recessive black	autosomal recessive
25	48121642	G	A	MLPH	NM_001103219.2:c.-22G>A	r.spl	D	d1	dilute	autosomal recessive

## Sheet: S2 Genotypes for coat color gen
Table S2. Coat color genotypes and available photographs of the dogs investigated. Dogs 1, 2, 3, 4, 5, 6 and 8 were not fully grown when pictures were taken. So, their eye color might still have been in the state of transition and could possibly get slightly darker.
Dog No	Age	HPS3 (Cocoa)	TYRP1 (B locus)	MLPH (D locus)	MC1R (E locus)	ASIP (A locus)	MFSD12 (I locus)	PMEL (Merle)		Dog No	Age	HPS3 (Cocoa)	TYRP1 (B locus)	MLPH (D locus)	MC1R (E locus)	ASIP (A locus)	MFSD12 (I locus)	PMEL (Merle)
1	6 months	co/co	bc/bs	d1/d1	EM/EM	at/at	I/i	m/m		14	>2 years	co/co	B/B	d1/d1	EM/EM	at/a	i/i	M/m
										15	>2 years	co/co	B/B	D/d1	EM/E	at/at	i/i	m/m
										16	>2 years	co/co	B/B	D/d1	EM/E	at/at	I/i	m/m
										17	>2 years	co/co	B/B	D/d1	EM/E	at/at	i/i	m/m
										18	>2 years	co/co	B/B	d1/d1	EM/e1	at/a	I/i	M/m
										19	7 years	Co/Co	X	X	X	X	X	X
										20	9 years	Co/Co	X	X	X	X	X	X
										21	6 years	Co/Co	X	X	X	X	X	X
										22	9 years	Co/Co	X	X	X	X	X	X
2	6 months	co/co	B/bs	D/d1	EM/E	at/a	I/i	m/m		23	16 months	Co/Co	bc+bd/bc+bd	d1/d1	EM/E	Ay/a	I/i	m/m
3	6 months	Co/co	B/bc	d1/d1	EM/E	at/at	I/i	m/m		24	7 months	Co/co	B/bs	d1/d1	EM/E	a/a	X	M/m
4	6 months	co/co	bc/bc	d1/d1	EM/E	at/at	i/i	m/m		25	3 months	Co/Co	B/bc+bd	d1/d1	EM/EM	Ay/at	i/i	Mh/m
5	6 months	Co/co	bs/bs	d1/d1	EM/E	at/at	i/i	M/m		26	11 months	Co/Co	bs/bs	d1/d1	EM/EM	Ay/Ay	X	X
6	6 months	Co/co	B/bs	d1/d1	E/E	Ay/at	I/i	m/m		27	3 months	co/co	B/bs	D/d1	E/E	at/a	i/i	m/m
7	6 months	Co/co	B/bc	d1/d1	EM/EM	at/at	I/I	m/m		28	3 months	Co/Co	bc+bd/bc+bd	d1/d1	E/E	Ay/at	I/i	m/m
8	6 months	co/co	bc+bd/bc+bd	D/d1	EM/EM	Ay/at	i/i	m/m		29	11 months	Co/Co	bc+bd/bs	d1/d1	EM/E	Ay/at	I/i	m/m
9	18 months	Co/co	B/bc	D/D	EM/E	at/a	i/i	M/m
										30	> 2 years	Co/Co	X	X	X	X	X	X
										31	3 years	Co/Co	X	X	X	X	X	X
										32	3 years	Co/Co	X	X	X	X	X	X
										33	unknown	Co/Co	X	X	X	X	X	X
										34	5 years	Co/Co	X	X	X	X	X	X
10	18 months	Co/co	bc/bs	D/d1	EM/E	at/a	X	m/m
11	14 months	Co/co	bc/bc	D/d1	EM/E	a/a	i/i	m/m
12	18 months	Co/co	B/bs	d1/d1	EM/E	Ay/a	i/i	m/m
13	2 months	Co/Co	B/bs	D/d1	EM/E	at/a	i/i	Mh/m

## Sheet: S3 clinical parameter
Table S3. Clinical parameters of the study population of 34 clinically healthy French Bulldogs ranging from two months to nine years. A complete blood count as well as the coagulation factors PT, aPTT were examined and a thromboelastography was performed.
	Dog No	HPS3 genotype	Age	erythrocytes (5,5-8,5 T/l)	hematokrit (0,44-0,52 l/l)	hemoglobin (150-190 g/l)	reticulocytes (<110,0 /nl)	leukocytes (6,0-12,0 G/l)	neutrophils (3,0-9,0 G/l)	lymphocytes (1,0-3,6 G/l)	monocytes (0,04-0,5 G/l)	eosinophils (0,04-0,6 G/l)	basophils (<0,04 G/l)	thrombocytes (150-500 G/l)	PT (7-12 sec.)	aPTT (10-14,3 sec.)	thrombin time (10-18,3 sec.)	R (1,8-8,6 min)	K (1,3-5,7 min)	angle α (36,9-74,6 degree)	MA (42,9-67,9 mm)	G (3,2-9,6 dynes/cm2)	interpretation of significant changes in the complete blood count	interpretation of the platelet count	interpretation of significant changes reguarding clotting parameters (PT/aPTT/thrombin time)	interpretation of the thromboelastography
2010K90274	1	co/co	6 months	5.68	0.39	138	136.3	19.2	12.1	6	0.8	0.4	0	671	7.6	11.4	13	2.4	1	76	68.6	10.9	very mild regenerative anemia, mild leukocytosis with mild neutrophilia, lymphocytosis and very mild ,	mild thrombocytosis	no significant changes	mild hypercoagulability
2010K90275	2	co/co	6 months	6.15	0.46	148	147	13.7	8.6	4.1	0.7	0.3	0	537	7.8	11.4	11.8	2.6	1.2	72.8	58.1	6.9	mild leukocytosis with very mild lymphocytosis and very mild monocytosis	mild thrombocytosis	no significant changes	no significant changes
2010K90276	3	Co/co	6 months	6.57	0.47	155	208.3	16	9	5	0.8	1.1	0.2	440	7.5	12.5	11.8	1.9	1.8	71.5	64.5	9.1	mild leukocytosis with mild lymphocytosis and very mild monocytosis and eosinophilia	no significant changes	no significant changes	no significant changes
2010K90277	4	co/co	6 months	6.15	0.4	145	81.8	17.5	12.4	3.3	1.1	0.7	0	577	7.3	12.6	11.5	2.5	1.9	67.7	64.6	9.1	mild leukocytosis with mild neutrophilia, very mild monocytosis and eosinophilia	mild thrombocytosis	no significant changes	no significant changes
2010K90278	5	Co/co	6 months	5.78	0.43	138	175.7	6	2.5	2.5	0.7	0.2	0.1	87 (microscopic control: platelet clumps, but thrombocyte coun still decreased)	7.6	12.3	12.1	2.2	1	77.4	61.6	8	very mild decrease red blood count, mild neutropenia	mild thrombocytopenia	no significant changes	mild hypercoagulability
2010K90279	6	Co/co	6 months	5.89	0.44	146	217.9	15	8.9	4.8	0.9	0.5	0	451	7.8	11.6	10.8	2	1.8	72.2	62.4	8.3	mild leukocytosis with mild lymphocytosis and very mild monocytosis	no significant changes	no significant changes	no significant changes
2010K90280	7	Co/co	6 months	5.94	0.44	143	140.2	14.9	9.5	3.4	1	0.9	0	441	7	11.6	11.1	2.6	1.1	74.5	67.9	10.6	mild leukocytosis with very mild neutrophilia, monocytosis and eosinophilia	no significant changes	no significant changes	mild hypercoagulability
2010K90281	8	co/co	6 months	6.17	0.43	150	126.5	17.7	8.9	7.3	1.6	0	0	753 (microscopic control: platelet clumps)	7.6	12.6	11.5	2.3	0.8	77.6	72.8	13.4	mild to moderate lymphocytosis, mild monocytosis	mild thrombocytosis	no significant changes	Hypercoagulability
2010K90282	9	Co/co	18 months	7.24	0.54	188	120.2	14.8	9	4	0.7	1	0	370	8.9	12.3	11.6	2.8	1.9	65.8	50.7	5.1	mild leukocytosis with very mild lymphocytosis, monocytosis and eosinophilia	no significant changes	no significant changes	no significant changes
2010K90283	10	Co/co	18 months	7.22	0.47	177	119.1	14	9.5	3.4	0.8	0.3	0	352	7.6	12.5	10.8	2.6	1.4	70.5	60.1	7.5	mild leukocytosis with very mild neutrophilia and monocytosis	no significant changes	no significant changes	no significant changes
2010K90284	11	Co/co	14 months	6.8	0.47	167	125.1	11.3	7.1	2.5	0.7	1	0	262	8.4	13	12.3	2.2	1.8	68.7	52.7	5.6	very mild monocytosis and eosinophilia (leukocyte count in the referance range)	no significant changes	no significant changes	no significant changes
2010K90285	12	Co/co	18 months	7.78	0.55	200	185.2	10.7	7.2	2.6	0.5	0.4	0	432	7.8	12.4	11.3	2.2	1.8	66.1	52.6	5.6	no significant changes	no significant changes	no significant changes	no significant changes
2010K90286	13	Co/Co	2 months	7.24	0.5	179	61.5	11.5	8.4	2.2	0.6	0.3	0	410	7.8	12.9	11.6	2.4	1.2	72.5	56.9	6.6	no significant changes	no significant changes	no significant changes	no significant changes
2011K90300	14	co/co	>2 years	6.97	0.48	175	81.5	8.8	6.3	1.7	0.3	0.5	0	500	8.6	12	14.4	2.8	1.4	69.3	58.5	7.1	no significant changes	no significant changes	no significant changes	no significant changes
2011K90301	15	co/co	>2 years	7.11	0.49	181	61.1	10.9	7.3	2.6	0.5	0.4	0	359	8.9	12.3	12.6	2.7	1.7	67.7	51.9	5.4	no significant changes	no significant changes	no significant changes	no significant changes
2011K90302	16	co/co	>2 years	7.63	0.49	180	72.5	8.1	5.6	1.9	0.2	0.4	0	388	8.6	12.4	11.9	2.5	1.8	65.8	51.1	5.2	no significant changes	no significant changes	no significant changes	no significant changes
2011K90303	17	co/co	>2 years	7.72	0.56	199	70.3	10.8	7.1	2.8	0.4	0.4	0	261	20.7	18.8	27.6	4.3	13.8	26.5	24.9	1.7	no significant changes	no significant changes	mildly prolonged PT, aPTT and thrombin time	mild hypocoagulability
2011K90304	18	co/co	>2 years	8.34	0.54	208	52.5	11.9	7.7	2.7	0.7	0.6	0.1	242	8.7	12	13.6	4.5	12.8	23.7	27.3	1.9	very mild monocytosis (leukocyte count in the referance range)	no significant changes	no significant changes	mild hypocoagulability
2007K18071	19	Co/Co	7 years	7.34	0.54	192	42.6	12.2	9.6	1.8	0.4	0.4	0	214	8.1	10.9	12.6	3.6	4.6	43.1	48.8	4.8	very mild leukocytosis with very mild neutrophilia	no significant changes	no significant changes	no significant changes
2007K17056	20	Co/Co	9 years	6.55	0.52	163	115.3	5.5	3.9	1.4	0.1	0.1	0	448	8.8	11.8	12.3	2.4	3.6	45.9	53.5	5.8	no significant changes	no significant changes	no significant changes	no significant changes
2007K17055	21	Co/Co	6 years	8.13	0.57	201	35	9.2	6	2.5	0.3	0.5	0	248	8.1	11.8	13.5	4.7	5.2	38.5	44.6	4	no significant changes	no significant changes	no significant changes	no significant changes
2007K17054	22	Co/Co	9 years	7	0.52	175	37.1	8.3	5.1	2.2	0.3	0.7	0	224	8.8	11.7	12.3	4	4.4	44.4	48.9	4.8	very mild monocytosis (leukocyte count in the referance range)	no significant changes	no significant changes	no significant changes
2010K22128	23	Co/Co	16 months	8.02	0.55	190	27.3	10.6	6.1	3.5	0.4	0.5	0	247	16.9	26.9	9.9	2.8	4.2	48.1	40.7	3.4	no significant changes	no significant changes	very mildly prolonged PT and mildly prolonged aPTT	mild hypocoagulability
2010K22129	24	Co/co	7 months	5.31	0.41	129	23.4	9.9	6.6	2.3	0.5	0.5	0	286	8.7	13.2	18.7	3.3	1.4	70	61.9	8.1	no significant changes	no significant changes	no significant changes	no significant changes
2010K22130	25	Co/Co	3 months	4.89	0.39	121	96.3	10.9	7.3	2.2	0.9	0.5	0	481	9.3	14.7	11.5	2.2	0.8	80.9	71	12.2	mild, non regenerative anemia, mild monocytosis	no significant changes	no significant changes	Hypercoagulability
2010K22131	26	Co/Co	11 months	6.7	0.51	163	52.3	10.9	7	2.9	0.4	0.5	0	282	9.2	13.1	12.2	2.2	1.8	67.8	52.7	5.6	no significant changes	no significant changes	no significant changes	no significant changes
2010K22132	27	co/co	3 months	5.23	0.41	123	162.1	9.8	6.1	2.5	0.9	0.4	0	758	8.3	15.1	12	2.2	0.8	78.4	68.7	11	mild monocytosis (leukocyte count within the referance range)	mild thrombocytosis	extremely mildly prolongend aPTT	Hypercoagulability
2010K22133	28	Co/Co	3 months	4.93	0.38	109	81.3	10.4	6.8	2.1	1.4	0.1	0.1	460	8.9	14.9	11.1	2.3	0.8	80.4	68.7	11	mild monocytosis (leukocyte count within the referance range)	no significant changes	no significant changes	Hypercoagulability
2010K22134	29	Co/Co	11 months	7.27	0.54	176	119.2	15.2	10.6	3.2	0.6	0.8	0	342	9	11.6	11.8	2.8	4.6	50	52	5.4	mild leukocytosis with mild neutrophilia, very mild monocytosis and eosinophilia	no significant changes	no significant changes	no significant changes
2010K22135	30	Co/Co	> 2 years	7.41	0.55	182	17	10.6	6	3.4	0.6	0.5	0	492	15.8	23	9.6	3.6	8.4	23	34.6	2.6	very mild monocytosis (leukocyte count within referance range)	no significant changes	very mildly prolonged PT and mildly prolonged aPTT	hypocoagulability
2010K22136	31	Co/Co	3 years	7.8	0.56	181	110	10	7.4	2	0.5	0.1	0	340	12.8	19.2	12.8	2.8	2.8	58.4	54.9	6.1	no significant changes	no significant changes	mildly prolonged aPTT	no significant changes
2010K22137	32	Co/Co	3 years	7.11	0.53	172	29.9	10.5	6.8	2.3	0.3	1.1	0	251	10.3	18.1	10.5	3.4	4.2	46.2	48.8	4.8	mild eosinophilia	no significant changes	very mildly prolonged aPTT	no significant changes
2012K90406	33	Co/Co	unknown	7.95	0.57	188	76.3	15.4	11.6	2.3	0.5	0.9	0.2	398	8.3	11.2	9.1	1.9	2.2	62.7	46.3	4.3	mild leukocytosis with mild neutrophilia and very mild eosinophilia and basophilia	no significant changes	no significant changes	no significant changes
2012K90407	34	Co/Co	5 years	7.92	0.6	197	198	11.3	7.7	2.5	0.5	0.7	0	352	8.5	12.9	11.1	2	3.4	53	42.4	3.7	very mild eosinophilia (leukocyte count within the referance range)	no significant changes	no significant changes	no significant changes

## Sheet: S3 clinical parameter Katja
Table S3. Clinical parameters of the study population of 34 clinically healthy French Bulldogs ranging from two months to nine years. A complete blood count as well as the coagulation factors PT, aPTT were examined and a thromboelastography was performed.
	Dog No	HPS3 genotype	Age	erythrocytes (5,5-8,5 T/l)	hematokrit (0,44-0,52 l/l)	hemoglobin (150-190 g/l)	reticulocytes (<110,0 /nl)	leukocytes (6,0-12,0 G/l)	neutrophils (3,0-9,0 G/l)	lymphocytes (1,0-3,6 G/l)	monocytes (0,04-0,5 G/l)	eosinophils (0,04-0,6 G/l)	basophils (<0,04 G/l)	thrombocytes (150-500 G/l)	PT (7-12 sec.)	aPTT (10-14,3 sec.)	thrombin time (10-18,3 sec.)	R (1,8-8,6 min)	K (1,3-5,7 min)	angle α (36,9-74,6 degree)	MA (42,9-67,9 mm)	G (3,2-9,6 dynes/cm2)	interpretation of significant changes in the complete blood count	interpretation of the platelet count	interpretation of significant changes reguarding clotting parameters (PT/aPTT/thrombin time)	interpretation of the thromboelastography
2010K90274	1	co/co	6 months	5.68	0.39	138	136.3	19.2	12.1	6	0.8	0.4	0	671	7.6	11.4	13	2.4	1	76	68.6	10.9	very mild regenerative anemia, mild leukocytosis with mild neutrophilia, lymphocytosis and very mild ,	mild thrombocytosis	no significant changes	mild hypercoagulability
2010K90275	2	co/co	6 months	6.15	0.46	148	147	13.7	8.6	4.1	0.7	0.3	0	537	7.8	11.4	11.8	2.6	1.2	72.8	58.1	6.9	mild leukocytosis with very mild lymphocytosis and very mild monocytosis	mild thrombocytosis	no significant changes	no significant changes
2010K90276	3	Co/co	6 months	6.57	0.47	155	208.3	16	9	5	0.8	1.1	0.2	440	7.5	12.5	11.8	1.9	1.8	71.5	64.5	9.1	mild leukocytosis with mild lymphocytosis and very mild monocytosis and eosinophilia	no significant changes	no significant changes	no significant changes
2010K90277	4	co/co	6 months	6.15	0.4	145	81.8	17.5	12.4	3.3	1.1	0.7	0	577	7.3	12.6	11.5	2.5	1.9	67.7	64.6	9.1	mild leukocytosis with mild neutrophilia, very mild monocytosis and eosinophilia	mild thrombocytosis	no significant changes	no significant changes
2010K90278	5	Co/co	6 months	5.78	0.43	138	175.7	6	2.5	2.5	0.7	0.2	0.1	87 (microscopic control: platelet clumps, but thrombocyte coun still decreased)	7.6	12.3	12.1	2.2	1	77.4	61.6	8	very mild decrease red blood count, mild neutropenia	mild thrombocytopenia	no significant changes	mild hypercoagulability
2010K90279	6	Co/co	6 months	5.89	0.44	146	217.9	15	8.9	4.8	0.9	0.5	0	451	7.8	11.6	10.8	2	1.8	72.2	62.4	8.3	mild leukocytosis with mild lymphocytosis and very mild monocytosis	no significant changes	no significant changes	no significant changes
2010K90280	7	Co/co	6 months	5.94	0.44	143	140.2	14.9	9.5	3.4	1	0.9	0	441	7	11.6	11.1	2.6	1.1	74.5	67.9	10.6	mild leukocytosis with very mild neutrophilia, monocytosis and eosinophilia	no significant changes	no significant changes	mild hypercoagulability
2010K90281	8	co/co	6 months	6.17	0.43	150	126.5	17.7	8.9	7.3	1.6	0	0	753 (microscopic control: platelet clumps)	7.6	12.6	11.5	2.3	0.8	77.6	72.8	13.4	mild to moderate lymphocytosis, mild monocytosis	mild thrombocytosis	no significant changes	Hypercoagulability
2010K90282	9	Co/co	18 months	7.24	0.54	188	120.2	14.8	9	4	0.7	1	0	370	8.9	12.3	11.6	2.8	1.9	65.8	50.7	5.1	mild leukocytosis with very mild lymphocytosis, monocytosis and eosinophilia	no significant changes	no significant changes	no significant changes
2010K90283	10	Co/co	18 months	7.22	0.47	177	119.1	14	9.5	3.4	0.8	0.3	0	352	7.6	12.5	10.8	2.6	1.4	70.5	60.1	7.5	mild leukocytosis with very mild neutrophilia and monocytosis	no significant changes	no significant changes	no significant changes
2010K90284	11	Co/co	14 months	6.8	0.47	167	125.1	11.3	7.1	2.5	0.7	1	0	262	8.4	13	12.3	2.2	1.8	68.7	52.7	5.6	very mild monocytosis and eosinophilia (leukocyte count in the referance range)	no significant changes	no significant changes	no significant changes
2010K90285	12	Co/co	18 months	7.78	0.55	200	185.2	10.7	7.2	2.6	0.5	0.4	0	432	7.8	12.4	11.3	2.2	1.8	66.1	52.6	5.6	no significant changes	no significant changes	no significant changes	no significant changes
2010K90286	13	Co/Co	2 months	7.24	0.5	179	61.5	11.5	8.4	2.2	0.6	0.3	0	410	7.8	12.9	11.6	2.4	1.2	72.5	56.9	6.6	no significant changes	no significant changes	no significant changes	no significant changes
2011K90300	14	co/co	>2 years	6.97	0.48	175	81.5	8.8	6.3	1.7	0.3	0.5	0	500	8.6	12	14.4	2.8	1.4	69.3	58.5	7.1	no significant changes	no significant changes	no significant changes	no significant changes
2011K90301	15	co/co	>2 years	7.11	0.49	181	61.1	10.9	7.3	2.6	0.5	0.4	0	359	8.9	12.3	12.6	2.7	1.7	67.7	51.9	5.4	no significant changes	no significant changes	no significant changes	no significant changes
2011K90302	16	co/co	>2 years	7.63	0.49	180	72.5	8.1	5.6	1.9	0.2	0.4	0	388	8.6	12.4	11.9	2.5	1.8	65.8	51.1	5.2	no significant changes	no significant changes	no significant changes	no significant changes
2011K90303	17	co/co	>2 years	7.72	0.56	199	70.3	10.8	7.1	2.8	0.4	0.4	0	261	20.7	18.8	27.6	4.3	13.8	26.5	24.9	1.7	no significant changes	no significant changes	mildly prolonged PT, aPTT and thrombin time	mild hypocoagulability
2011K90304	18	co/co	>2 years	8.34	0.54	208	52.5	11.9	7.7	2.7	0.7	0.6	0.1	242	8.7	12	13.6	4.5	12.8	23.7	27.3	1.9	very mild monocytosis (leukocyte count in the referance range)	no significant changes	no significant changes	mild hypocoagulability
2007K18071	19	Co/Co	7 years	7.34	0.54	192	42.6	12.2	9.6	1.8	0.4	0.4	0	214	8.1	10.9	12.6	3.6	4.6	43.1	48.8	4.8	very mild leukocytosis with very mild neutrophilia	no significant changes	no significant changes	no significant changes
2007K17056	20	Co/Co	9 years	6.55	0.52	163	115.3	5.5	3.9	1.4	0.1	0.1	0	448	8.8	11.8	12.3	2.4	3.6	45.9	53.5	5.8	no significant changes	no significant changes	no significant changes	no significant changes
2007K17055	21	Co/Co	6 years	8.13	0.57	201	35	9.2	6	2.5	0.3	0.5	0	248	8.1	11.8	13.5	4.7	5.2	38.5	44.6	4	no significant changes	no significant changes	no significant changes	no significant changes
2007K17054	22	Co/Co	9 years	7	0.52	175	37.1	8.3	5.1	2.2	0.3	0.7	0	224	8.8	11.7	12.3	4	4.4	44.4	48.9	4.8	very mild monocytosis (leukocyte count in the referance range)	no significant changes	no significant changes	no significant changes
2010K22128	23	Co/Co	16 months	8.02	0.55	190	27.3	10.6	6.1	3.5	0.4	0.5	0	247	16.9	26.9	9.9	2.8	4.2	48.1	40.7	3.4	no significant changes	no significant changes	very mildly prolonged PT and mildly prolonged aPTT	mild hypocoagulability
2010K22129	24	Co/co	7 months	5.31	0.41	129	23.4	9.9	6.6	2.3	0.5	0.5	0	286	8.7	13.2	18.7	3.3	1.4	70	61.9	8.1	no significant changes	no significant changes	no significant changes	no significant changes
2010K22130	25	Co/Co	3 months	4.89	0.39	121	96.3	10.9	7.3	2.2	0.9	0.5	0	481	9.3	14.7	11.5	2.2	0.8	80.9	71	12.2	mild, non regenerative anemia, mild monocytosis	no significant changes	no significant changes	Hypercoagulability
2010K22131	26	Co/Co	11 months	6.7	0.51	163	52.3	10.9	7	2.9	0.4	0.5	0	282	9.2	13.1	12.2	2.2	1.8	67.8	52.7	5.6	no significant changes	no significant changes	no significant changes	no significant changes
2010K22132	27	co/co	3 months	5.23	0.41	123	162.1	9.8	6.1	2.5	0.9	0.4	0	758	8.3	15.1	12	2.2	0.8	78.4	68.7	11	mild monocytosis (leukocyte count within the referance range)	mild thrombocytosis	extremely mildly prolongend aPTT	Hypercoagulability
2010K22133	28	Co/Co	3 months	4.93	0.38	109	81.3	10.4	6.8	2.1	1.4	0.1	0.1	460	8.9	14.9	11.1	2.3	0.8	80.4	68.7	11	mild monocytosis (leukocyte count within the referance range)	no significant changes	no significant changes	Hypercoagulability
2010K22134	29	Co/Co	11 months	7.27	0.54	176	119.2	15.2	10.6	3.2	0.6	0.8	0	342	9	11.6	11.8	2.8	4.6	50	52	5.4	mild leukocytosis with mild neutrophilia, very mild monocytosis and eosinophilia	no significant changes	no significant changes	no significant changes
2010K22135	30	Co/Co	> 2 years	7.41	0.55	182	17	10.6	6	3.4	0.6	0.5	0	492	15.8	23	9.6	3.6	8.4	23	34.6	2.6	very mild monocytosis (leukocyte count within referance range)	no significant changes	very mildly prolonged PT and mildly prolonged aPTT	hypocoagulability
2010K22136	31	Co/Co	3 years	7.8	0.56	181	110	10	7.4	2	0.5	0.1	0	340	12.8	19.2	12.8	2.8	2.8	58.4	54.9	6.1	no significant changes	no significant changes	mildly prolonged aPTT	no significant changes
2010K22137	32	Co/Co	3 years	7.11	0.53	172	29.9	10.5	6.8	2.3	0.3	1.1	0	251	10.3	18.1	10.5	3.4	4.2	46.2	48.8	4.8	mild eosinophilia	no significant changes	very mildly prolonged aPTT	no significant changes
2012K90406	33	Co/Co	unknown	7.95	0.57	188	76.3	15.4	11.6	2.3	0.5	0.9	0.2	398	8.3	11.2	9.1	1.9	2.2	62.7	46.3	4.3	mild leukocytosis with mild neutrophilia and very mild eosinophilia and basophilia	no significant changes	no significant changes	no significant changes
2012K90407	34	Co/Co	5 years	7.92	0.6	197	198	11.3	7.7	2.5	0.5	0.7	0	352	8.5	12.9	11.1	2	3.4	53	42.4	3.7	very mild eosinophilia (leukocyte count within the referance range)	no significant changes	no significant changes	no significant changes
		Average value ± standard deviation		erythrocytes (5,5-8,5 T/l)	hematokrit (0,44-0,52 l/l)	hemoglobin (150-190 g/l)	reticulocytes (<110,0 /nl)	leukocytes (6,0-12,0 G/l)	neutrophils (3,0-9,0 G/l)	lymphocytes (1,0-3,6 G/l)	monocytes (0,04-0,5 G/l)	eosinophils (0,04-0,6 G/l)	basophils (<0,04 G/l)	thrombocytes (150-500 G/l)	PT (7-12 sec.)	aPTT (10-14,3 sec.)	thrombin time (10-18,3 sec.)	R (1,8-8,6 min)	K (1,3-5,7 min)	angle α (36,9-74,6 degree)	MA (42,9-67,9 mm)	G (3,2-9,6 dynes/cm2)
		co/co		±	±	±	±	±	±	±	±	±	±	±	±	±	±	±	±	±	±	±
		Co/co		±	±	±	±	±	±	±	±	±	±	±	±	±	±	±	±	±	±	±
		Co/Co		±	±	±	±	±	±	±	±	±	±	±	±	±	±	±	±	±	±	±
